# Supplementary material for: Past and ongoing adaptation of human cytomegalovirus to its host
Source: PLoS Pathog. 2020 May 8;16(5):e1008476. doi: 10.1371/journal.ppat.1008476 (PMC7239485; doi:10.1371/journal.ppat.1008476)
Supplement: S8 Table — (XLSX) [file ppat.1008476.s015.xlsx]

## Sheet: gammaMap_Sites
S8 Table. List of positively selected sites detected with gammaMap.
	Gene	Position a	Ancestral codon	Derived codon	Ancestral amino acid	Derived amino acid	Minor allele frequency	Pr b
AMNIOTIC FLUID	UL6	80	TCT	ACT	Ser	Thr	0.305556	0.808333
		86	AAC	GAC	Asn	Asp	0.361111	0.832576
		87	GTT	GCT	Val	Ala	0.305556	0.83399
		90	TGC	CAC	Cys	His	0.361111	0.820859
		92	TCG	CCG	Ser	Pro	0.361111	0.826717
		94	TCA	CCG	Ser	Pro	0.388889	0.82202
		95	TCA	TTA	Ser	Leu	0.361111	0.812828
	UL7/UL8	136	ACA	AAA	Thr	Lys	0.25	0.886717
		137	CTG	CCC	Leu	Pro	0.25	0.901465
		139	TCT	CCT	Ser	Pro	0.25	0.87298
		141	AAA	GAA	Lys	Glu	0.25	0.842525
	UL20	60	GGG	GAG	Gly	Glu	0.583333	0.885
		61	ACA	GCA	Thr	Ala	0.666667	0.933081
		63	AAT	GGC	Asn	Gly	0.361111	0.969949
		65	ATC	ACT	Ile	Thr	0.166667	0.992323
		67	GGC	ACA	Gly	Thr	0.583333	0.996465
		69	ATA	ACA	Ile	Thr	0.583333	0.992424
		72	GCT	ACC	Ala	Thr	0.166667	0.992879
		74	GCG	TCT	Ala	Ser	0.166667	0.992374
		76	AGT	GCT	Ser	Ala	0.638889	0.996212
		77	GGA	GAG	Gly	Glu	0.166667	0.988081
		78	GAT	GGT	Asp	Gly	0.305556	0.958889
		87	AAA	GAG	Lys	Glu	0.166667	0.889646
		88	AAC	AGT	Asn	Ser	0.388889	0.885152
		123	GGA	GAA	Gly	Glu	0.416667	0.922576
		124	AGT	AAT	Ser	Asn	0.361111	0.924141
		128	GGA	AAA	Gly	Lys	0.5	0.86303
		131	TTG	TTT	Leu	Phe	0.361111	0.855808
		135	GAA	CAG	Glu	Gln	0.361111	0.895707
		139	AAG	AGT	Lys	Ser	0.638889	0.964697
		142	GGT	GCT	Gly	Ala	0.692308	0.926768
		144	GAT	ATT	Asp	Ile	0.482759	0.890404
		152	ATC	GTC	Ile	Val	0.583333	0.825606
		195	AAT	ACC	Asn	Thr	0.388889	0.844091
		196	TCC	CCC	Ser	Pro	0.388889	0.848687
		197	GTG	TTG	Val	Leu	0.388889	0.836162
		210	TTC	CTC	Phe	Leu	0.5	0.908889
		212	ATG	AAG	Met	Lys	0.416667	0.951313
		213	ACT	GGT	Thr	Gly	0.388889	0.932273
		216	AAC	TAC	Asn	Tyr	0.388889	0.834394
	UL40	89	AAC	AGC	Asn	Ser	0.444444	0.812374
		92	GCC	GTC	Ala	Val	0.333333	0.863384
		97	CGT	CAT	Arg	His	0.333333	0.901919
		99	CTT	CCT	Leu	Pro	0.333333	0.909545
		101	GTT	GAT	Val	Asp	0.333333	0.905253
		113	CAT	CGC	His	Arg	0.333333	0.920505
		115	CGC	CAC	Arg	His	0.333333	0.930253
		116	GCA	GTA	Ala	Val	0.333333	0.930202
		119	GTC	ATC	Val	Ile	0.333333	0.914798
		122	CTG	CAG	Leu	Gln	0.333333	0.879899
	UL42	113	AGT	AAT	Ser	Asn	0.361111	0.915152
		114	GCC	TCC	Ala	Ser	0.277778	0.920556
		115	AAT	ACT	Asn	Thr	0.5	0.921768
		120	GTT	TCA	Val	Ser	0.722222	0.970808
	UL55	448	AGC	CGC	Ser	Arg	0.25	0.964394
		450	GGT	AGT	Gly	Ser	0.25	0.981616
		451	GTG	CTG	Val	Leu	0.25	0.984596
		453	TCC	CTT	Ser	Leu	0.555556	0.984545
		455	CGT	CAT	Arg	His	0.25	0.980909
		459	AAG	AGA	Lys	Arg	0.583333	0.970505
		463	GGC	GAT	Gly	Asp	0.555556	0.97798
		468	ACC	CAT	Thr	His	0.25	0.984747
		472	GAA	AAC	Glu	Asn	0.555556	0.990303
		473	AGC	ATG	Ser	Met	0.25	0.988081
		477	CGA	CAC	Arg	His	0.25	0.977323
		479	GTG	CTG	Val	Leu	0.25	0.970556
		480	CTC	GTC	Leu	Val	0.25	0.957374
	UL69	600	TCC	CCC	Ser	Pro	0	0.978838
		601	ACC	GCC	Thr	Ala	0	0.978838
	UL74	37	GCA	AAA	Ala	Lys	0.777778	0.832121
		40	GGA	TAT	Gly	Tyr	0.555556	0.885051
		43	TCC	CCT	Ser	Pro	0.592593	0.857273
		45	TTA	TAT	Leu	Tyr	0.771429	0.840859
	UL75	7	TTC	TCC	Phe	Ser	0.333333	0.813283
		10	ACC	ATC	Thr	Ile	0.527778	0.816667
		21	CCT	CTT	Pro	Leu	0.527778	0.85096
	UL80/UL80.5	456	TCG	CCG	Ser	Pro	0.277778	0.823788
		457	GCT	TCT	Ala	Ser	0.222222	0.830909
		458	TGT	TAT	Cys	Tyr	0.222222	0.830101
	UL100	288	GAT	GGC	Asp	Gly	0.388889	0.968384
		289	ACC	GCC	Thr	Ala	0.388889	0.972778
		291	CTC	ATC	Leu	Ile	0.388889	0.976515
		292	AGC	GGC	Ser	Gly	0.388889	0.976465
		293	AAC	GAC	Asn	Asp	0.388889	0.974899
		294	GAA	GAT	Glu	Asp	0.388889	0.971818
	UL120	73	GCC	ATT	Ala	Ile	0.638889	0.902626
		75	TTG	AAG	Leu	Lys	0.583333	0.998535
		76	AAA	AAC	Lys	Asn	0.222222	0.954747
		78	CGC	CAA	Arg	Gln	0.305556	0.862172
		137	ATC	GTT	Ile	Val	0.138889	0.804545
		139	AAT	GAT	Asn	Asp	0.444444	0.89
		141	GAT	ACC	Asp	Thr	0.555556	0.931818
		142	AGT	GGT	Ser	Gly	0.0833333	0.875606
	UL121	71	AAC	GAC	Asn	Asp	0.222222	0.855253
		74	AAG	GAG	Lys	Glu	0.111111	0.834192
	UL133	37	TGG	TCG	Trp	Ser	0.25	0.840909
		39	TCG	GCG	Ser	Ala	0.555556	0.880808
		41	TTC	GTC	Phe	Val	0.535714	0.856313
		78	ATT	CTC	Ile	Leu	0.472222	0.80303
	UL139	32	GCT	AAC	Ala	Asn	0.40625	0.947828
		34	GCC	ACT	Ala	Thr	0.34375	0.926414
		38	GTA	ACC	Val	Thr	0.121212	0.941566
		41	TCG	ATT	Ser	Ile	0.62963	0.938636
		42	ACA	GCA	Thr	Ala	0.62963	0.926667
		44	ATT	GTT	Ile	Val	0.30303	0.869646
	US7	9	TTC	TCT	Phe	Ser	0.21875	0.822576
		14	TGT	TCT	Cys	Ser	0.4375	0.85
		18	AAA	ACA	Lys	Thr	0.375	0.892071
		20	GCG	GTG	Ala	Val	0.25	0.91404
		23	GTG	ATG	Val	Met	0.25	0.92
		24	CCG	GCG	Pro	Ala	0.25	0.911162
	US34	88	GGC	AGC	Gly	Ser	0.333333	0.902374
		89	CTG	ATG	Leu	Met	0.333333	0.917727
		90	TCT	TAT	Ser	Tyr	0.333333	0.920707
		91	GGG	CGG	Gly	Arg	0.333333	0.918889
		94	GGT	GAC	Gly	Asp	0.333333	0.898131
		97	CCC	TCC	Pro	Ser	0.388889	0.843182
	TRS1	30	CGT	CCT	Arg	Pro	0.545455	0.859949
		36	TCT	CCG	Ser	Pro	0	0.895758
		37	TTG	ATG	Leu	Met	0.59375	0.894747
		38	GAA	GGA	Glu	Gly	0.5	0.884697
		46	AGT	GGT	Ser	Gly	0.472222	0.840606
		49	GCT	ACT	Ala	Thr	0.361111	0.836616
		58	GCC	GGC	Ala	Gly	0.333333	0.811162
		573	GTC	GCC	Val	Ala	0.0555556	0.865909
		661	TCG	CCA	Ser	Pro	0.333333	0.883535
		663	GTC	CTC	Val	Leu	0.0833333	0.886263
BLOOD/PLASMA	UL4	92	CCT	CAA	Pro	Gln	0.263158	0.826212
		94	GAT	AAT	Asp	Asn	0.210526	0.850758
	UL6	65	AAT	AGC	Asn	Ser	0.157895	0.874343
		67	GTC	GCC	Val	Ala	0.473684	0.917374
		69	GTT	ACA	Val	Thr	0.210526	0.935606
		71	CAT	AAT	His	Asn	0.473684	0.920657
		78	GCG	ACG	Ala	Thr	0.157895	0.917121
		80	TCT	ACT	Ser	Thr	0.157895	0.951162
		83	GTG	GCG	Val	Ala	0.421053	0.956869
		86	AAC	GAC	Asn	Asp	0.210526	0.958939
		87	GTT	GCT	Val	Ala	0.157895	0.961364
		90	TGC	CAC	Cys	His	0.210526	0.954646
		92	TCG	CCG	Ser	Pro	0.210526	0.961515
		94	TCA	CCG	Ser	Pro	0.210526	0.961919
		95	TCA	TTA	Ser	Leu	0.210526	0.954545
		96	GGT	AGC	Gly	Ser	0.473684	0.915303
		99	ATA	GTG	Ile	Val	0.157895	0.828838
		111	CTG	CCC	Leu	Pro	0.210526	0.895707
		112	GGG	GTA	Gly	Val	0.210526	0.909596
		113	CCA	TTA	Pro	Leu	0.210526	0.897828
		120	CCA	TCA	Pro	Ser	0.210526	0.913232
		121	TAT	CGC	Tyr	Arg	0.263158	0.928182
		122	ACC	ATG	Thr	Met	0.578947	0.919293
		123	CAA	CGA	Gln	Arg	0.157895	0.91702
		144	CTT	GTT	Leu	Val	0.157895	0.823737
		146	CAA	GAA	Gln	Glu	0.473684	0.846414
		147	AAT	AGT	Asn	Ser	0.473684	0.834495
		148	CAT	AGC	His	Ser	0.473684	0.818232
		193	GCC	TCC	Ala	Ser	0.210526	0.811717
		195	GCG	TTC	Ala	Phe	0.473684	0.892727
		196	AAT	AGT	Asn	Ser	0.315789	0.906313
		199	CCC	CTT	Pro	Leu	0.473684	0.942626
		200	ATT	GTT	Ile	Val	0.473684	0.960202
		201	ACG	GCG	Thr	Ala	0.473684	0.96303
		202	TCG	TTG	Ser	Leu	0.315789	0.969596
		203	ACT	AGA	Thr	Arg	0.473684	0.969798
		205	GCG	ACG	Ala	Thr	0.157895	0.95101
		206	GTA	ACA	Val	Thr	0.210526	0.923838
	UL7/UL8	44	TAT	TCC	Tyr	Ser	0.222222	0.830051
		45	GCG	GGG	Ala	Gly	0.222222	0.843434
		47	GAG	CAG	Glu	Gln	0.222222	0.815455
		81	ACC	CGT	Thr	Arg	0.222222	0.833687
		82	AAA	GGA	Lys	Gly	0.222222	0.832727
		120	ATG	ACG	Met	Thr	0.277778	0.807121
		121	AAA	AGA	Lys	Arg	0.166667	0.817727
		136	ACA	AAA	Thr	Lys	0.166667	0.927475
		137	CTG	CCC	Leu	Pro	0.166667	0.944394
		139	TCT	CCT	Ser	Pro	0.166667	0.911717
		141	AAA	GAA	Lys	Glu	0.166667	0.873636
		144	TCA	CCA	Ser	Pro	0.277778	0.827374
		165	GGG	GTT	Gly	Val	0.166667	0.806919
		167	AGA	GGG	Arg	Gly	0.222222	0.811212
		170	ATT	AGT	Ile	Ser	0.166667	0.802525
		234	CGG	TGG	Arg	Trp	0.157895	0.858586
		235	ACA	GTA	Thr	Val	0.473684	0.854949
	UL20	14	CAC	TAC	His	Tyr	0.263158	0.801212
		16	GCA	ATA	Ala	Ile	0.157895	0.838939
		18	GTG	TTG	Val	Leu	0.157895	0.842525
		21	AAC	CTC	Asn	Leu	0.421053	0.834747
		23	GAC	GGC	Asp	Gly	0.368421	0.852323
		24	GCC	ACC	Ala	Thr	0.263158	0.857273
		26	AAT	ACC	Asn	Thr	0.421053	0.816768
		63	AAT	GGC	Asn	Gly	0.105263	0.995101
		65	ATC	ACT	Ile	Thr	0	0.998232
		66	CAA	TTA	Gln	Leu	0.631579	1
		67	GGC	ACA	Gly	Thr	0.368421	1
		69	ATA	GCA	Ile	Ala	0.421053	0.997677
		72	GCT	ACC	Ala	Thr	0	0.997374
		74	GCG	TCT	Ala	Ser	0	0.999141
		76	AGT	ACT	Ser	Thr	0.315789	0.999141
		77	GGA	GAG	Gly	Glu	0.0526316	0.995808
		78	GAT	GGT	Asp	Gly	0.0526316	0.928182
		87	AAA	GAG	Lys	Glu	0	0.907222
		88	AAC	AGC	Asn	Ser	0.263158	0.912424
		120	TAT	CAT	Tyr	His	0.105263	0.826364
		123	GGA	GAA	Gly	Glu	0.263158	0.975
		124	AGT	AAT	Ser	Asn	0.157895	0.979545
		125	ACA	CAA	Thr	Gln	0.263158	0.977273
		128	GGA	AAA	Gly	Lys	0.157895	0.94096
		131	TTG	TTT	Leu	Phe	0.157895	0.925202
		135	GAA	CAG	Glu	Gln	0.157895	0.968434
		139	AAG	AAT	Lys	Asn	0.421053	0.960556
		141	GTC	ATC	Val	Ile	0.421053	0.92404
		144	GAT	ATT	Asp	Ile	0.294118	0.911717
		146	TCT	TTT	Ser	Phe	0.421053	0.903737
		147	CAT	AAT	His	Asn	0.421053	0.896515
		150	ACC	ATC	Thr	Ile	0.421053	0.886313
		151	AGA	AAA	Arg	Lys	0.421053	0.87197
		152	ATC	GTC	Ile	Val	0.368421	0.846061
		195	AAT	ACC	Asn	Thr	0.263158	0.814899
		196	TCC	CCC	Ser	Pro	0.263158	0.824394
		197	GTG	TTG	Val	Leu	0.263158	0.815909
		210	TTC	GTC	Phe	Val	0.421053	0.80202
		219	ATG	AAG	Met	Lys	0.263158	0.819747
		213	ACT	GGT	Thr	Gly	0.263158	0.810152
	UL22A	104	ATT	CAG	Ile	Gln	0.263158	0.801061
	UL26	109	CAG	CCG	Gln	Pro	0	0.866313
	UL27	300	AAT	GGC	Asn	Gly	0.105263	0.819394
		307	CCC	CTT	Pro	Leu	0.210526	0.831869
		310	GTG	GCG	Val	Ala	0.210526	0.824545
	UL40	89	AAC	AGC	Asn	Ser	0.368421	0.840303
		92	GCC	GTC	Ala	Val	0.315789	0.892222
		97	CGT	CAT	Arg	His	0.315789	0.93601
		99	CTT	CCT	Leu	Pro	0.315789	0.945253
		101	GTT	GAT	Val	Asp	0.315789	0.944596
		113	CAT	CGC	His	Arg	0.315789	0.957475
		115	CGC	CAC	Arg	His	0.315789	0.965051
		116	GCA	GTA	Ala	Val	0.315789	0.964798
		119	GTC	ATC	Val	Ile	0.315789	0.95697
		122	CTG	CAG	Leu	Gln	0.315789	0.936263
	UL42	113	AGT	AAT	Ser	Asn	0.263158	0.96399
		114	GCC	TCC	Ala	Ser	0.105263	0.970909
		115	AAT	ACT	Asn	Thr	0.315789	0.972071
		118	ACG	GGG	Thr	Gly	0.421053	0.992374
		119	GGG	ACA	Gly	Thr	0.421053	0.994242
		120	GTT	ACA	Val	Thr	0.578947	0.998182
		122	TCA	GGG	Ser	Gly	0.578947	0.986111
		123	TCA	ACA	Ser	Thr	0.636364	0.98197
	UL55	28	ACT	TCT	Thr	Ser	0.421053	0.937222
		29	TCT	ACT	Ser	Thr	0.421053	0.950354
		30	CAT	CGT	His	Arg	0.368421	0.955707
		31	GCA	GGA	Ala	Gly	0.421053	0.958485
		32	TCT	GCT	Ser	Ala	0.421053	0.964949
		33	GCT	ACT	Ala	Thr	0.157895	0.966869
		35	AAT	AGT	Asn	Ser	0.421053	0.962374
		37	AGC	CAC	Ser	His	0.421053	0.959798
		39	ACT	TCC	Thr	Ser	0.421053	0.950707
		41	CGT	CAT	Arg	His	0.368421	0.939545
		48	CAA	CGA	Gln	Arg	0.473684	0.916667
		49	ACC	TCC	Thr	Ser	0.421053	0.914091
		50	CGG	GGT	Arg	Gly	0.473684	0.907879
		56	CAC	CGC	His	Arg	0.368421	0.869596
		61	GAA	CAA	Glu	Gln	0.421053	0.856768
		62	GCC	ACG	Ala	Thr	0.421053	0.854798
		66	AGA	GGT	Arg	Gly	0.421053	0.845707
		67	GCC	GTT	Ala	Val	0.421053	0.841566
		440	TTG	GTG	Leu	Val	0.263158	0.803687
		448	AGC	CGC	Ser	Arg	0.263158	0.928333
		450	GGT	AGT	Gly	Ser	0.263158	0.95197
		451	GTG	CTG	Val	Leu	0.263158	0.955859
		453	TCC	CTT	Ser	Leu	0.315789	0.957222
		455	CGT	CAT	Arg	His	0.263158	0.953939
		463	GGC	GAT	Gly	Asp	0.368421	0.961364
		467	ACG	GCA	Thr	Ala	0.421053	0.967071
		468	ACC	CAT	Thr	His	0.263158	0.970808
		472	GAA	AAC	Glu	Asn	0.315789	0.975
		473	AGC	ATG	Ser	Met	0.263158	0.972475
		477	CGA	CAC	Arg	His	0.263158	0.958131
		479	GTG	CTG	Val	Leu	0.263158	0.95
		480	CTC	GTC	Leu	Val	0.263158	0.93803
	UL69	600	TCC	CCC	Ser	Pro	0.0526316	0.904545
		601	ACC	GCC	Thr	Ala	0.0526316	0.904141
	UL100	288	GAT	GGC	Asp	Gly	0.421053	0.958384
		289	ACC	GCC	Thr	Ala	0.421053	0.962778
		291	CTC	ATC	Leu	Ile	0.421053	0.965505
		292	AGC	GGC	Ser	Gly	0.421053	0.965253
		293	AAC	GAC	Asn	Asp	0.421053	0.963182
		294	GAA	GAT	Glu	Asp	0.421053	0.958384
	UL120	73	GCC	ACA	Ala	Thr	0.473684	0.97697
		75	TTG	AAG	Leu	Lys	0.526316	0.999697
		76	AAA	AAC	Lys	Asn	0.315789	0.983939
		78	CGC	CAA	Arg	Gln	0.105	0.905
	UL132	7	CCC	CTC	Pro	Leu	0.368421	0.835152
		22	TTT	CTT	Phe	Leu	0.263158	0.909394
		32	GTG	ATG	Val	Met	0.368421	0.935202
		34	AAC	AGC	Asn	Ser	0	0.94
		47	AGC	ACC	Ser	Thr	0.578947	0.944141
		49	GAC	GAG	Asp	Glu	0.368421	0.945
		50	AAC	AGC	Asn	Ser	0.315789	0.944091
		65	ACC	GCC	Thr	Ala	0.578947	0.911364
		73	GTG	GCG	Val	Ala	0.315789	0.901869
		76	AAC	GAC	Asn	Asp	0.315789	0.88303
	UL139	32	GCT	AAC	Ala	Asn	0.1875	0.972424
		33	ACC	AGC	Thr	Ser	0.5625	0.976414
		34	GCC	ACT	Ala	Thr	0.0625	0.982121
		37	ACC	CCA	Thr	Pro	0.588235	0.980404
		38	GTA	ACC	Val	Thr	0.0588235	0.986818
		41	TCG	ATT	Ser	Ile	0.5	0.983586
		42	ACA	CAA	Thr	Gln	0.642857	0.974798
		46	GCC	AGT	Ala	Ser	0.705882	0.882222
		47	TCT	TTT	Ser	Phe	0.411765	0.848586
	UL144	9	TTG	TGC	Leu	Cys	0.315789	0.914899
		10	CTG	TTT	Leu	Phe	0.315789	0.947121
		11	AGT	GCT	Ser	Ala	0.631579	0.957222
		12	ATG	GTG	Met	Val	0.263158	0.961061
		13	CTA	ATA	Leu	Ile	0.473684	0.960556
		15	GCA	TTG	Ala	Leu	0.315789	0.951061
		16	TGC	CAG	Cys	Gln	0.315789	0.944646
		17	ATA	CTT	Ile	Leu	0.315789	0.934091
		19	AAA	GTG	Lys	Val	0.473684	0.913232
		21	GAA	AAA	Glu	Lys	0.315789	0.889899
		22	ATA	GTG	Ile	Val	0.473684	0.873788
		24	AAA	CAG	Lys	Gln	0.473684	0.823788
		25	CCC	CAT	Pro	His	0.473684	0.800909
	US23	108	GAC	GAA	Asp	Glu	0.0526316	0.808434
	US34	88	GGC	AGC	Gly	Ser	0.315789	0.907424
		89	CTG	ATG	Leu	Met	0.315789	0.916919
		90	TCT	TAT	Ser	Tyr	0.315789	0.91899
		91	GGG	CGG	Gly	Arg	0.315789	0.916212
		94	GGT	GAC	Gly	Asp	0.315789	0.897626
		97	CCC	TCC	Pro	Ser	0.368421	0.841414
	TRS1	30	CGT	CCT	Arg	Pro	0.526316	0.808131
		36	TCT	CCG	Ser	Pro	0.0833333	0.82399
		37	TTG	ATG	Leu	Met	0.555556	0.824141
		38	GAA	GGA	Glu	Gly	0.421053	0.822879
		49	GCT	ACT	Ala	Thr	0.210526	0.82
		56	GCC	GGC	Ala	Gly	0.421053	0.807374
		58	GCC	GGC	Ala	Gly	0.368421	0.803788
		661	TCG	CCA	Ser	Pro	0.210526	0.826313
		663	GTC	CTC	Val	Leu	0.105263	0.832727
URINE	UL6	36	ATG	GTG	Met	Val	0.176471	0.80803
		65	AAT	AGC	Asn	Ser	0.176471	0.893485
		67	GTC	GCC	Val	Ala	0.470588	0.934495
		69	GTT	ACA	Val	Thr	0.176471	0.949293
		71	CAT	AAT	His	Asn	0.470588	0.975
		78	GCG	ACG	Ala	Thr	0.235294	0.92399
		80	TCT	ACT	Ser	Thr	0.176471	0.951212
		83	GTG	GCG	Val	Ala	0.470588	0.960101
		86	AAC	GAC	Asn	Asp	0.176471	0.972475
		87	GTT	GCT	Val	Ala	0.176471	0.973535
		90	TGC	CAC	Cys	His	0.176471	0.969747
		92	TCG	CCG	Ser	Pro	0.176471	0.972778
		94	TCA	CCG	Ser	Pro	0.235294	0.970707
		95	TCA	TTA	Ser	Leu	0.176471	0.965455
		96	GGT	AGC	Gly	Ser	0.470588	0.93899
		99	ATA	GTG	Ile	Val	0.176471	0.851414
		106	CAG	GAG	Gln	Glu	0.176471	0.806364
		111	CTG	CCC	Leu	Pro	0.176471	0.926717
		112	GGG	GTA	Gly	Val	0.176471	0.940101
		113	CCA	TTA	Pro	Leu	0.176471	0.929798
		120	CCA	TCA	Pro	Ser	0.176471	0.939444
		121	TAT	CGC	Tyr	Arg	0.176471	0.949798
		122	ACC	ATG	Thr	Met	0.588235	0.940556
		123	CAA	CGA	Gln	Arg	0.176471	0.937424
		144	CTT	GTT	Leu	Val	0.294118	0.862222
		146	CAA	GAA	Gln	Glu	0.470588	0.891263
		147	AAT	AGT	Asn	Ser	0.470588	0.882626
		148	CAT	AGC	His	Ser	0.470588	0.872222
		149	AGT	GGT	Ser	Gly	0.470588	0.817525
		174	CAT	GTT	His	Val	0.176471	0.805808
		176	AAG	CGA	Lys	Arg	0.470588	0.825202
		178	GCT	GTT	Ala	Val	0.176471	0.802626
		193	GCC	TCC	Ala	Ser	0.176471	0.863737
		195	GCG	TTC	Ala	Phe	0.470588	0.941364
		196	AAT	AGT	Asn	Ser	0.176471	0.949949
		199	CCC	CTT	Pro	Leu	0.470588	0.95803
		200	ATT	GTT	Ile	Val	0.352941	0.969343
		201	ACG	GCG	Thr	Ala	0.470588	0.974747
		202	TCG	TTG	Ser	Leu	0.294118	0.980051
		203	ACT	AGA	Thr	Arg	0.470588	0.979949
		205	GCG	ACG	Ala	Thr	0.176471	0.967576
		206	GTA	ACA	Val	Thr	0.176471	0.951818
		212	AAA	GGA	Lys	Gly	0.294118	0.822475
	UL7/UL8	2	GTT	GCT	Val	Ala	0.411765	0.818283
		4	GGC	GAC	Gly	Asp	0.176471	0.809596
		9	CTT	CCT	Leu	Pro	0.470588	0.800606
		10	ATG	CTG	Met	Leu	0.176471	0.825051
		13	CCA	ACA	Pro	Thr	0.176471	0.823939
		44	TAT	TCC	Tyr	Ser	0.176471	0.873081
		45	GCG	GGG	Ala	Gly	0.176471	0.889242
		47	GAG	CAG	Glu	Gln	0.176471	0.854192
		81	ACC	CGT	Thr	Arg	0.235294	0.826313
		82	AAA	GGA	Lys	Gly	0.235294	0.830253
		120	ATG	ACG	Met	Thr	0.235294	0.823384
		121	AAA	AGA	Lys	Arg	0.176471	0.839242
		136	ACA	AAA	Thr	Lys	0.176471	0.926364
		137	CTG	CCC	Leu	Pro	0.176471	0.945202
		139	TCT	CCT	Ser	Pro	0.176471	0.912424
		141	AAA	GAA	Lys	Glu	0.176471	0.874949
		144	TCA	CCA	Ser	Pro	0.294118	0.84697
		146	AAT	AGT	Asn	Ser	0.176471	0.808788
		165	GGG	GTT	Gly	Val	0.176471	0.817677
		167	AGA	GGG	Arg	Gly	0.176471	0.831414
		170	ATT	AGT	Ile	Ser	0.176471	0.836111
		172	ACA	GCA	Thr	Ala	0.294118	0.839293
		234	CGG	TGG	Arg	Trp	0.176471	0.857727
		235	ACA	GTA	Thr	Val	0.411765	0.855707
	UL9	7	TTA	CGG	Leu	Arg	0.545455	0.801717
		19	CGA	CCA	Arg	Pro	0.545455	0.807778
		22	TCC	GCA	Ser	Ala	0.545455	0.81
		23	AAT	CAA	Asn	Gln	0.0909091	0.812475
		29	TCA	ACA	Ser	Thr	0.0909091	0.803737
		33	ACT	GTT	Thr	Val	0.545455	0.827071
		34	TCT	CTT	Ser	Leu	0.545455	0.842121
		35	ATA	AAA	Ile	Lys	0.181818	0.831768
		36	GTT	ATT	Val	Ile	0.545455	0.803434
	UL20	16	GCA	ATA	Ala	Ile	0.235294	0.810354
		18	GTG	TTG	Val	Leu	0.235294	0.806869
		57	GAC	AAC	Asp	Asn	0.0588235	0.84904
		60	GGG	GAG	Gly	Glu	0.529412	0.88601
		61	ACA	GCA	Thr	Ala	0.647059	0.925606
		63	AAT	GGC	Asn	Gly	0.235294	0.978636
		65	ATC	ACT	Ile	Thr	0.0588235	0.995303
		67	GGC	ACA	Gly	Thr	0.529412	0.997071
		69	ATA	ACA	Ile	Thr	0.529412	0.994444
		72	GCT	ACC	Ala	Thr	0.0588235	0.995051
		74	GCG	TCT	Ala	Ser	0.0588235	0.994293
		76	AGT	GCT	Ser	Ala	0.529412	0.998182
		77	GGA	GAG	Gly	Glu	0.0588235	0.98702
		78	GAT	GGT	Asp	Gly	0.352941	0.910556
		87	AAA	GAG	Lys	Glu	0.0588235	0.92702
		88	AAC	AGT	Asn	Ser	0.352941	0.928838
		120	TAT	CAT	Tyr	His	0.176471	0.809899
		123	GGA	GAA	Gly	Glu	0.352941	0.93399
		124	AGT	AAT	Ser	Asn	0.352941	0.935404
		125	ACA	CAA	Thr	Gln	0.529412	0.913384
		128	GGA	AAA	Gly	Lys	0.411765	0.83
		131	TTG	TTT	Leu	Phe	0.352941	0.802525
		135	GAA	CAG	Glu	Gln	0.352941	0.900859
		139	AAG	AGT	Lys	Ser	0.529412	0.971768
		142	GGT	GCT	Gly	Ala	0.583333	0.919949
		144	GAT	ATT	Asp	Ile	0.428571	0.830404
		195	AAT	ACC	Asn	Thr	0.352941	0.83702
		196	TCC	CCC	Ser	Pro	0.352941	0.843939
		197	GTG	TTG	Val	Leu	0.352941	0.831717
		210	TTC	CTC	Phe	Leu	0.411765	0.917222
		219	ATG	AAG	Met	Lys	0.411765	0.943737
		213	ACT	GGT	Thr	Gly	0.352941	0.915253
		216	AAC	TAC	Asn	Tyr	0.352941	0.856919
		217	ACG	ATG	Thr	Met	0.352941	0.813081
	UL26	109	CAG	CCG	Gln	Pro	0	0.850909
	UL29	550	ACC	GCC	Thr	Ala	0.0588235	0.801717
	UL33	14	AAC	ACC	Asn	Thr	0.117647	0.800707
	UL42	114	GCC	TCC	Ala	Ser	0.352941	0.808939
		120	GTT	TCA	Val	Ser	0.764706	0.996818
		121	TCC	CAA	Ser	Gln	0.529412	0.994192
	UL55	287	ACC	GCC	Thr	Ala	0.0588235	0.831465
		314	GCG	CCG	Ala	Pro	0.0588235	0.814949
		387	CCC	TCC	Pro	Ser	0.0588235	0.930909
		388	GTG	GCG	Val	Ala	0.0588235	0.928485
		395	CAG	GAG	Gln	Glu	0.0588235	0.821717
		448	AGC	CGC	Ser	Arg	0.0588235	0.989141
		450	GGT	AGT	Gly	Ser	0.0588235	0.998333
		451	GTG	CTG	Val	Leu	0.0588235	0.999293
		453	TCC	CTT	Ser	Leu	0.411765	0.998485
		455	CGT	CAT	Arg	His	0.0588235	0.995606
		459	AAG	AGA	Lys	Arg	0.470588	0.980909
		463	GGC	GAT	Gly	Asp	0.411765	0.991263
		467	ACG	GCA	Thr	Ala	0.588235	0.992323
		468	ACC	CAT	Thr	His	0.0588235	0.996313
		472	GAA	AGC	Glu	Ser	0.588235	0.999697
		473	AGC	ATG	Ser	Met	0.0588235	0.999495
		477	CGA	CAC	Arg	His	0.0588235	0.997071
		479	GTG	CTG	Val	Leu	0.0588235	0.996515
		480	CTC	GTC	Leu	Val	0.0588235	0.991818
		585	GTC	GCC	Val	Ala	0.0588235	0.836667
		613	TTT	CTT	Phe	Leu	0.0588235	0.828687
	UL75	360	GAA	CAA	Glu	Gln	0.470588	0.803081
		361	ATC	GTC	Ile	Val	0.470588	0.802828
	UL80/UL80.5	456	TCG	CCG	Ser	Pro	0.235294	0.834545
		457	GCT	TCT	Ala	Ser	0.235294	0.84298
		458	TGT	TAT	Cys	Tyr	0.235294	0.84303
	UL119	137	CCC	TCC	Pro	Ser	0.470588	0.817071
		139	AAT	GAT	Asn	Asp	0.235294	0.847828
		140	GAA	AAA	Glu	Lys	0.235294	0.847222
	UL120	73	GCC	ATT	Ala	Ile	0.529412	0.936414
		75	TTG	CAT	Leu	His	0.588235	0.98697
		76	AAA	AAC	Lys	Asn	0.411765	0.883838
	UL121	71	AAC	GAC	Asn	Asp	0.235294	0.838131
		74	AAG	GAG	Lys	Glu	0.117647	0.81197
	UL133	35	GCG	GTA	Ala	Val	0.411765	0.896919
		37	TGG	TCA	Trp	Ser	0.117647	0.974848
		39	TCG	AAT	Ser	Asn	0.529412	0.986768
		40	GAT	AAT	Asp	Asn	0.647059	0.979747
		41	TTC	CCG	Phe	Pro	0.636364	0.970303
		42	TCT	TTT	Ser	Phe	0.352941	0.92798
		75	ATA	GTA	Ile	Val	0.117647	0.809495
		78	ATT	CTC	Ile	Leu	0.411765	0.828687
	UL144	9	TTG	TGC	Leu	Cys	0.235294	0.94197
		10	CTG	TTT	Leu	Phe	0.235294	0.97101
		11	AGT	GCT	Ser	Ala	0.470588	0.978636
		12	ATG	GTG	Met	Val	0.294118	0.98202
		13	CTA	ATA	Leu	Ile	0.352941	0.982576
		15	GCA	TTG	Ala	Leu	0.235294	0.981313
		16	TGC	CAG	Cys	Gln	0.235294	0.979141
		17	ATA	CTT	Ile	Leu	0.235294	0.971313
		19	AAA	GTG	Lys	Val	0.352941	0.95697
		21	GAA	AAA	Glu	Lys	0.235294	0.948081
		22	ATA	GTG	Ile	Val	0.352941	0.939141
		24	AAA	CAG	Lys	Gln	0.352941	0.90904
		25	CCC	CAT	Pro	His	0.352941	0.891717
		26	GAA	AAT	Glu	Asn	0.352941	0.856414
		39	AAA	GGT	Lys	Gly	0.235294	0.856818
		40	CAA	TCG	Gln	Ser	0.352941	0.874091
		42	TAT	CAA	Tyr	Gln	0.235294	0.810859
	IRS1	30	CGT	CCT	Arg	Pro	0.5	0.85404
		37	TTG	ATG	Leu	Met	0.375	0.873232
		38	GAA	GGA	Glu	Gly	0.375	0.874495
		47	ACG	GCG	Thr	Ala	0.411765	0.89197
		49	GCT	ACT	Ala	Thr	0.235294	0.893434
		56	GCC	GGC	Ala	Gly	0.176471	0.89101
		58	GCC	GGC	Ala	Gly	0.294118	0.888182
	US7	9	TTC	TCT	Phe	Ser	0.176471	0.809343
		14	TGT	TCT	Cys	Ser	0.294118	0.864444
		18	AAA	ACA	Lys	Thr	0.294118	0.901162
		20	GCG	GTG	Ala	Val	0.235294	0.918333
		23	GTG	ATG	Val	Met	0.235294	0.928131
		24	CCG	GCG	Pro	Ala	0.235294	0.919697
	US8	110	CAC	CAA	His	Gln	0.176471	0.810202
		144	ACC	TCC	Thr	Ser	0.176471	0.850808
	US27	7	ACT	AAT	Thr	Asn	0.428571	0.859495
		8	ACC	AAT	Thr	Asn	0.352941	0.87803
		9	ACT	CAA	Thr	Gln	0.352941	0.883535
		10	AAT	ACC	Asn	Thr	0.352941	0.883838
		11	ATC	TTA	Ile	Leu	0.352941	0.87702
		12	ATG	ACA	Met	Thr	0.352941	0.856212
	US34	88	GGC	AGC	Gly	Ser	0.294118	0.924394
		89	CTG	ATG	Leu	Met	0.294118	0.934293
		90	TCT	TAT	Ser	Tyr	0.294118	0.936667
		91	GGG	CGG	Gly	Arg	0.294118	0.934293
		94	GGT	GAC	Gly	Asp	0.294118	0.91899
		97	CCC	TCC	Pro	Ser	0.411765	0.868333
	TRS1	30	CGT	CCT	Arg	Pro	0.5	0.908485
		36	TCT	CCG	Ser	Pro	0.0833333	0.925859
		37	TTG	ATG	Leu	Met	0.375	0.926313
		38	GAA	GGA	Glu	Gly	0.375	0.925303
		47	ACG	GCG	Thr	Ala	0.411765	0.929646
		49	GCT	ACT	Ala	Thr	0.235294	0.928838
		56	GCC	GGC	Ala	Gly	0.176471	0.918131
		58	GCC	GGC	Ala	Gly	0.294118	0.911061
NOTES: a Position refers to the HCMV Merlin strain (NC_006273) b Posterior probability of γ ≥ 1, as detected by gammaMap
